# Supplementary material for: Development and validation of a programmed cell death index to predict the prognosis and drug sensitivity of gastric cancer
Source: Front Pharmacol. 2024 Dec 18;15:1477363. doi: 10.3389/fphar.2024.1477363 (PMC11688280; doi:10.3389/fphar.2024.1477363)
Supplement: Supplementary file 1 [file Table1.xlsx]

## Sheet: Supplementary Table 1
Supplementary Table 1. Programmed cell death-related genes
	Apoptosis	Pyroptosis	Ferroptosis	Autophagy	Necroptosis	Cuproptosis	Parthanatos	Entotic cell death	Netotic cell death	Lysosome-dependent cell death	Alkaliptosis	Oxeiptosis	Disulfidptosis	Anoikis
1	AATF	BAK1	ABCC1	ABL1	GLUD1	FDX1	PARP	AMPK	ELANE	ABCA2	IKBKB	PGAM5	SLC7A11	AKT1
2	ABL1	BAX	ACACA	ABL2	GLUD2	LIAS	MIF	ATG5	MMP1	ABCB9	NFKB1	KEAP1	NADPH	ANKRD13C
3	ACAA2	CASP1	ACO1	ACER2	ALOX15	LIPT1	AIFM1	ATG7	MPO	ACP2	CA9	AIFM1	INF2	BCL2
4	ACKR3	CASP3	ACSF2	ADRA1A	FTH1	DLD	HSP70	BECN1	CAMP	ACP5	CHUK	NRF2	CD2AP	BMF
5	ACVR1	CASP4	ACSL1	ADRB2	PYG	DLAT	PAAN	CDC42	PADI4	ADGRE2	IKBKG	AIRE	PDLIM1	BRMS1
6	ACVR1B	CASP5	ACSL3	AKT1	CAPN1	PDHA1	ARH3	CDH1	EIPA	AGA	NFKB1A		ACTN4	CAV1
7	ADORA1	CASP6	ACSL4	AMBRA1	CASP1	PDHB	RNF146	CTNNA1	NCX1	AP1B1	RELA		MYH9	CEACAM5
8	AEN	CASP8	ACSL5	ATF6	GLNA	MTF1	ADPRHL2	CYBB	MIA	AP1G1			MYH10	CEACAM6
9	AGT	CASP9	ACSL6	ATG101	BAX	GLS	OGG1	MYH14		AP1M1			IQGAP1	CHEK2
10	AGTR2	CHMP2A	AIFM2	ATG13	BCL2	CDKN2A		PI3KC3		AP1M2			FLNA	CRYBA1
11	AIFM1	CHMP2B	AKR1C1	ATG14	FADD	GCSH		RHOA		AP1S1			FLNB	DAPK2
12	AKT1	CHMP3	AKR1C2	ATG2A	RIPK1	ATP7A		RNF146		AP1S2			TLN1	E2F1
13	ANXA6	CHMP4A	AKR1C3	ATG2B	TNF	ATP7B		ROCK		AP1S3			MYL6	IKBKG
14	APAF1	CHMP4B	ALOX12	ATG5	TNFRSF1A	SLC31A1		RUBCN		AP3B1			ACTB	ITGA5
15	APPL1	CHMP4C	ALOX15	ATG7	TRADD			UVRAG		AP3B2			DSTN	ITGB1
16	AR	CHMP6	ALOX5	ATM	TRAF2					AP3D1			CAPZB	MAP3K7
17	ARHGEF2	CHMP7	ATG5	ATP13A2	PPIA					AP3M1				MCL1
18	ARL6IP5	CYCS	ATG7	ATP6V0A1	CAPN2					AP3M2				MTOR
19	ARMC10	ELANE	ATP5MC3	ATP6V0A2	HSP90A					AP3S1				MYBBP1A
20	ARRB2	GPX4	BACH1	ATP6V0B	IL1A					AP3S2				NOTCH1
21	ASAH2	GSDMB	CARS	ATP6V0C	TNFSF6					AP4B1				NTRK2
22	ATF3	GSDMC	CBS	ATP6V0D1	TNFRSF6					AP4E1				PDK4
23	ATF4	GSDMD	CD44	ATP6V0D2	CASP8					AP4M1				IK3CA
24	ATM	GSDME	CHAC1	ATP6V0E1	JNK					AP4S1				PIK3R3
25	ATP2A1	GZMB	CISD1	ATP6V0E2	JAK2					ARF1				PTK2
26	ATP2A3	HMGB1	CP	ATP6V1A	CAMK2					ARL8B				PTRH2
27	ATP5IF1	IL18	CRYAB	ATP6V1B1	IL1B					ARSA				SIK1
28	AVP	IL1A	CS	ATP6V1B2	IFNG					ARSB				SNAI2
29	BAD	IL1B	CYBB	ATP6V1C1	STAT3					ARSG				SRC
30	BAG3	IRF1	DPP4	ATP6V1C2	IRF9					ASAH1				STK11
31	BAG5	IRF2	EMC2	ATP6V1D	TNFSF10					ATP10B				TFDP1
32	BAG6	NLRC4	FADS2	ATP6V1E1	TNFRSF10A					ATP13A2				TLE1
33	BAK1	NLRP1	FANCD2	ATP6V1E2	TNFRSF10B					ATP6AP1				TLE5
34	BAX	NLRP2	FDFT1	ATP6V1G1	CFLAR					ATP6V0A1				TSC2
35	BBC3	NLRP3	FTH1	ATP6V1G2	XIAP					ATP6V0A2				ZNF304
36	BCAP31	NLRP6	FTL	ATP6V1H	BID					ATP6V0A4
37	BCL10	NLRP7	FTMT	AUP1	AIFM1					ATP6V0B
38	BCL2	NOD1	G6PD	BAD	TRPM7					ATP6V0C
39	BCL2A1	PLCG1	GCLC	BAG3	IFNAR1					ATP6V0D1
40	BCL2L1	PJVK	GCLM	BCL2	IFNAR2					ATP6V0D2
41	BCL2L10	PRKACA	GLS2	BCL2L11	IFNGR1					ATP6V1H
42	BCL2L11	PYCARD	GOT1	BECN1	IFNGR2					BLK
43	BCL2L12	SCAF11	GPX4	BMF	TLR3					BLOC1S1
44	BCL2L14	TINAP	GSS	BNIP3	TIRP					BLOC1S2
45	BCL2L2	TNF	HMGCR	BNIP3L	IFNA					BORCS5
46	BCL3	TP53	HMOX1	BOK	IFNB					BORCS6
47	BCLAF1	TP63	HSBP1	C9orf72	TRIF					BTK
48	BDKRB2	AIM2	HSPB1	CALCOCO2	VDAC1					C12orf4
49	BDNF	GSDMA	IREB2	CAMKK2	SLC25A4S					CBL
50	BECN1	IL6	KEAP1	CAPN1	PPID					CD164
51	BID	NOD2	LPCAT3	CAPNS1	CYLD					CD300A
52	BIK	TIRAP	MAP1LC3A	CASP1	RIPK3					CD63
53	BIRC6		MAP1LC3B	CASP3	MLKL					CD68
54	BLOC1S2		MAP1LC3C	CDC37	TRAF5					CD84
55	BMF		MT1G	CDK5	TLR4					CHGA
56	BMP4		NCOA4	CDK5R1	RBCK1					CLN3
57	BMP5		NFE2L2	CHMP4A	HMGB1					CLN5
58	BMPR1B		NFS1	CHMP4B	JAK1					CLNK
59	BNIP3		NOX1	CISD2	JAK3					CLTA
60	BNIP3L		NQO1	CLEC16A	TYK2					CLTB
61	BOK		NRF2	CLN3	STAT1					CLTC
62	BRCA1		OTUB1	CLU	STAT2					CLTCL1
63	BRCA2		PCBP1	CPTP	STAT4					CLU
64	BRSK2		PCBP2	CSNK2A2	STAT5A					CPLX2
65	BTK		PEBP1	CTSA	STAT5B					CTNS
66	CAAP1		PGD	CTTN	STAT6					CTSA
67	CASP1		PHKG2	DAP	H2A					CTSB
68	CASP10		PRNP	DAPK1	TNFAIP3					CTSC
69	CASP12		PROM2	DAPK2	RNF31					CTSD
70	CASP2		PTGS2	DAPK3	CHMP2A					CTSE
71	CASP3		RPL8	DAPL1	CHMP2B					CTSF
72	CASP4		SAT1	DCN	VPS24					CTSG
73	CASP5		SAT2	DDIT3	CHMP4A					CTSH
74	CASP8		SLC11A2	DDRGK1	CHMP4B					CTSK
75	CASP8AP2		SLC1A5	DEPDC5	CHMP6					CTSL
76	CASP9		SLC39A14	DEPP1	VPS4					CTSO
77	CAV1		SLC39A8	DHRSX	CHMP1					CTSS
78	CCAR2		SLC3A2	DNM1L	CHMP5					CTSV
79	CCK		SLC40A1	DRAM1	SMPD1					CTSW
80	CD14		SLC7A11	DRAM2	PYCARD					CTSZ
81	CD24		SQLE	EEF1A1	NLRP3					DEF8
82	CD27		STEAP3	EEF1A2	ZBP1					DNASE2
83	CD28		TF	EIF2AK4	IL33					DNASE2B
84	CD38		TFRC	EIF4G1	FTL					ENTPD4
85	CD3E		TP53	EIF4G2	SQSTM1					FAM98A
86	CD44		VDAC2	ELAPOR1	VDAC2					FER
87	CD5		VDAC3	EP300	VDAC3					FES
88	CD70		ZEB1	EPM2A	CHMP7					FGR
89	CD74			ERCC4	PGAM5					FLCN
90	CDIP1			ERN1	BIRC2					FOXF1
91	CDKN1A			EXOC1	BIRC3					FTH1
92	CDKN2D			EXOC4	EIF2AK2					FTL
93	CEBPB			EXOC7	PLA2G4					FUCA1
94	CFLAR			EXOC8	DNM1L					GAA
95	CHAC1			FBXL2	SPATA2					GAB2
96	CHCHD10			FBXO7	FAF1					GALC
97	CHEK2			FBXW7	SHARPIN					GALNS
98	CIB1			FEZ1	NOX2					GATA2
99	CIDEB			FEZ2	USP21					GBA
100	CLU			FLCN	PARP1					GCC2
101	COA8			FOXK1	CHMP4C					GGA1
102	COL2A1			FOXK2						GGA2
103	CRADD			FOXO1						GGA3
104	CREB3			FOXO3						GLA
105	CREB3L1			FTH1						GLB1
106	CRH			FTL						GM2A
107	CRIP1			FYCO1						GNPTAB
108	CSF2			FZD5						GNPTG
109	CSNK2A1			GAPDH						GNS
110	CSNK2A2			GATA4						GUSB
111	CTH			GBA						HDAC6
112	CTNNA1			GFAP						HEXA
113	CTSC			GNAI3						HEXB
114	CTTN			GOLGA2						HGS
115	CUL1			GPR137						HGSNAT
116	CUL2			GPR137B						HMOX1
117	CUL3			GPSM1						HPS6
118	CUL4A			GSK3A						HSPA8
119	CUL5			GSK3B						HYAL1
120	CX3CL1			HAX1						IDS
121	CX3CR1			HDAC6						IDUA
122	CXCL12			HERC1						IGF2R
123	CYLD			HGF						IL13
124	CYP1B1			HIF1A						IL13RA2
125	DAB2IP			HMGB1						IL4
126	DAP			HMOX1						IL4R
127	DAP3			HSP90AA1						KIF1B
128	DAPK1			HSPA8						KIT
129	DAPK2			HSPB1						KXD1
130	DAPK3			HSPB8						LAMP1
131	DAPL1			HTR2B						LAMP2
132	DAXX			HTRA2						LAMP3
133	DBH			HTT						LAMTOR1
134	DCC			HUWE1						LAPTM4A
135	DDIAS			IFI16						LAPTM4B
136	DDIT3			IFNG						LAPTM5
137	DDIT4			IKBKG						LAT
138	DDX3X			IL10						LAT2
139	DDX47			IL10RA						LGALS9
140	DDX5			IL4						LGMN
141	DEDD			IRGM						LIPA
142	DEDD2			ITPR1						LRRK2
143	DELE1			KAT5						LYN
144	DEPTOR			KAT8						M6PR
145	DIABLO			KDM4A						MAN2B1
146	DIDO1			KDR						MANBA
147	DNAJA1			KEAP1						MAP1LC3A
148	DNAJC10			KIF25						MAP6
149	DNM1L			KLHL22						MCOLN1
150	DPF2			KLHL3						MFSD8
151	DYRK2			LACRT						MILR1
152	E2F1			LAMP1						MRGPRX2
153	E2F2			LAMP2						MT3
154	EDA2R			LAMP3						MYH9
155	EIF2AK3			LAMTOR1						NAGA
156	ELL3			LAMTOR2						NAGLU
157	ENO1			LAMTOR3						NAGPA
158	EP300			LAMTOR4						NAPSA
159	EPHA2			LAMTOR5						NCOA4
160	EPO			LARP1						NDEL1
161	ERBB3			LEP						NEDD4
162	ERCC6			LEPR						NEU1
163	ERN1			LGALS8						NPC1
164	ERN2			LRRK2						NPC2
165	ERO1A			LRSAM1						NR4A3
166	ERP29			LZTS1						PDPK1
167	EYA1			MAP1LC3A						PIK3C3
168	EYA2			MAP1LC3B						PIK3CD
169	EYA3			MAP1LC3C						PIK3CG
170	EYA4			MAP3K7						PIP4K2A
171	FADD			MAPK15						PIP4K2B
172	FAF1			MAPK3						PIP4P1
173	FAIM			MAPK8						PLA2G15
174	FAIM2			MAPT						PLA2G3
175	FAM162A			MCL1						PLEKHM1
176	FAS			MEFV						PLEKHM2
177	FASLG			MET						PPT1
178	FASTK			MFN2						PPT2
179	FBH1			MFSD8						PSAP
180	FBXW7			MID2						PSAPL1
181	FEM1B			MIR199A1						PTGDR
182	FGA			MIRLET7B						PTGDS
183	FGB			MLST8						RAB34
184	FGF10			MT3						RAB3A
185	FGFR1			MTCL1						RAB7A
186	FGFR3			MTDH						RAC2
187	FGG			MTM1						RUBCNL
188	FHIT			MTMR3						S100A13
189	FIGNL1			MTMR4						SCARB2
190	FIS1			MTMR8						SGSH
191	FNIP2			MTMR9						SLC11A1
192	FXN			MTOR						SLC11A2
193	FYN			NCOA4						SLC17A5
194	FZD9			NEDD4						SMPD1
195	G0S2			NLRP6						SNAP23
196	GABARAP			NOD1						SNAPIN
197	GATA1			NOD2						SNX16
198	GATA4			NPC1						SNX4
199	GCLM			NPRL2						SORL1
200	GDNF			NRBP2						SORT1
201	GFRAL			NUPR1						SPAG9
202	GGCT			OPTN						SPHK2
203	GHITM			ORMDL3						SQSTM1
204	GNAI2			OSBPL7						STXBP1
205	GNAI3			PAFAH1B2						STXBP2
206	GPER1			PARK7						SUMF1
207	GPX1			PHB2						SYK
208	GRINA			PHF23						SYTL4
209	GSDME			PIK3C2A						TCIRG1
210	GSK3A			PIK3C3						TFEB
211	GSK3B			PIK3CA						TMEM106B
212	GSKIP			PIK3CB						TPP1
213	GSTP1			PIK3R2						UNC13D
214	GZMB			PIM2						VAMP7
215	HDAC1			PINK1						VAMP8
216	HERPUD1			PIP4K2A						VPS33A
217	HGF			PIP4K2B						VPS33B
218	HIC1			PIP4K2C						VPS4A
219	HIF1A			PJVK						WASH3P
220	HINT1			PLEKHF1						ZFYVE16
221	HIP1			PLK2
222	HIP1R			PLK3
223	HIPK1			POLDIP2
224	HIPK2			PRKAA1
225	HMGB2			PRKAA2
226	HMOX1			PRKAB1
227	HNRNPK			PRKAB2
228	HRAS			PRKACA
229	HRK			PRKAG1
230	HSPA1A			PRKAG2
231	HSPA1B			PRKAG3
232	HSPB1			PRKD1
233	HTRA2			PRKN
234	HTT			PSAP
235	HYAL2			PTPN22
236	HYOU1			PYCARD
237	ICAM1			QSOX1
238	IFI16			RAB39B
239	IFI27			RAB3GAP1
240	IFI27L1			RAB3GAP2
241	IFI27L2			RAB7A
242	IFI6			RAB8A
243	IFNB1			RALB
244	IFNG			RASIP1
245	IGF1			RB1CC1
246	IKBKE			RETREG1
247	IL12A			RETREG3
248	IL19			RHEB
249	IL1A			RIPK2
250	IL1B			RMC1
251	IL2			RNF152
252	IL20RA			RNF41
253	IL33			RNF5
254	IL4			ROCK1
255	IL6R			RPTOR
256	IL7			RRAGA
257	INCA1			RRAGB
258	ING2			RRAGC
259	ING5			RRAGD
260	INHBA			RUBCN
261	INHBB			RUFY4
262	INS			SCFD1
263	ITGA6			SCOC
264	ITGAM			SEC22B
265	ITGAV			SESN1
266	ITM2C			SESN2
267	ITPR1			SESN3
268	ITPRIP			SH3BP4
269	IVNS1ABP			SH3GLB1
270	JAK2			SIRT1
271	JMY			SIRT2
272	JUN			SLC38A9
273	KDM1A			SMCR8
274	KITLG			SMG1
275	KRT18			SNCA
276	KRT8			SNRNP70
277	LCK			SNX32
278	LGALS12			SNX5
279	LGALS3			SNX6
280	LRRK2			SOGA1
281	LTBR			SOGA3
282	LY96			SPTLC1
283	MADD			SPTLC2
284	MAEL			SQSTM1
285	MAGEA3			SREBF1
286	MAP2K5			SREBF2
287	MAP3K5			STAT3
288	MAPK7			STBD1
289	MAPK8			STING1
290	MAPK8IP1			STK11
291	MAPK8IP2			STUB1
292	MAPK9			SUPT5H
293	MARCHF7			SVIP
294	MAZ			SYNPO2
295	MCL1			TAB2
296	MDM2			TAB3
297	MELK			TBC1D14
298	MFF			TBC1D25
299	MIF			TBK1
300	MIR132			TEX264
301	MIR15A			TFEB
302	MIR16-1			TICAM1
303	MIR17			TIGAR
304	MIR198			TLK2
305	MIR21			TMEM150A
306	MIR210			TMEM150B
307	MIR221			TMEM150C
308	MIR222			TMEM39A
309	MIR26B			TMEM39B
310	MIR27B			TMEM59
311	MIR449A			TOMM7
312	MKNK2			TP53
313	MLH1			TP53INP1
314	MLLT11			TP53INP2
315	MMP9			TPCN1
316	MNT			TPCN2
317	MOAP1			TREM2
318	MPV17L			TRIB3
319	MSH2			TRIM13
320	MSH6			TRIM14
321	MSX1			TRIM21
322	MUC1			TRIM22
323	MUL1			TRIM27
324	MYBBP1A			TRIM34
325	NACC2			TRIM38
326	NANOS3			TRIM5
327	NBN			TRIM6
328	NCK1			TRIM65
329	NCK2			TRIM68
330	NDUFA13			TRIM8
331	NDUFS3			TRIML1
332	NFATC4			TRIML2
333	NFE2L2			TSC1
334	NGF			TSC2
335	NGFR			TSPO
336	NKX3-1			UBA5
337	NLE1			UBQLN1
338	NME5			UBQLN2
339	NMT1			UBQLN4
340	NOC2L			UCHL1
341	NOG			UFC1
342	NOL3			UFL1
343	NONO			UFM1
344	NOS3			ULK1
345	NOX1			USP10
346	NR4A2			USP13
347	NUPR1			USP30
348	OPA1			USP33
349	P2RX4			USP36
350	P2RX7			UVRAG
351	P4HB			VDAC1
352	PAK2			VPS13C
353	PAK5			VPS13D
354	PARK7			VPS26A
355	PARP1			VPS26B
356	PARP2			VPS35
357	PAWR			WAC
358	PCGF2			WASHC1
359	PDCD10			WDFY3
360	PDCD5			WDR24
361	PDCD6			WDR41
362	PDIA3			WDR6
363	PDK1			WDR81
364	PDK2			WIPI2
365	PDPK1			ZC3H12A
366	PDX1			ZKSCAN3
367	PEA15			ZMPSTE24
368	PELI3
369	PERP
370	PF4
371	PHIP
372	PHLDA3
373	PIAS4
374	PIDD1
375	PIH1D1
376	PIK3R1
377	PINK1
378	PLAGL2
379	PLAUR
380	PLEKHF1
381	PLSCR3
382	PMAIP1
383	PML
384	POLB
385	POU4F1
386	POU4F2
387	PPARD
388	PPIA
389	PPIF
390	PPM1F
391	PPP1CA
392	PPP1R13B
393	PPP1R15A
394	PPP2R1B
395	PPP3CC
396	PPP3R1
397	PRDX2
398	PRELID1
399	PRKCA
400	PRKCD
401	PRKDC
402	PRKN
403	PRKRA
404	PRODH
405	PSEN1
406	PSMD10
407	PSME3
408	PTEN
409	PTGIS
410	PTH
411	PTPMT1
412	PTPN1
413	PTPN2
414	PTPRC
415	PTTG1IP
416	PYCARD
417	QARS1
418	RACK1
419	RAF1
420	RB1
421	RB1CC1
422	RBCK1
423	RELA
424	RET
425	RFFL
426	RHOT1
427	RHOT2
428	RIPK1
429	RIPK3
430	RNF183
431	RNF186
432	RNF34
433	RNF41
434	RPL11
435	RPL26
436	RPS27L
437	RPS3
438	RPS6KB1
439	RPS7
440	RRP8
441	RTKN2
442	RTL10
443	S100A8
444	S100A9
445	SCG2
446	SCN2A
447	SCRT2
448	SELENOK
449	SELENOS
450	SENP1
451	SEPTIN4
452	SERINC3
453	SERPINE1
454	SFN
455	SFPQ
456	SFRP1
457	SFRP2
458	SGMS1
459	SGPL1
460	SGPP1
461	SH3RF1
462	SHH
463	SHISA5
464	SIAH1
465	SIAH2
466	SIRT1
467	SIVA1
468	SKIL
469	SLC25A5
470	SLC35F6
471	SLC9A3R1
472	SMAD3
473	SNAI1
474	SNAI2
475	SNW1
476	SOD1
477	SOD2
478	SORT1
479	SP100
480	SRC
481	SRPX
482	SST
483	SSTR3
484	ST20
485	STK11
486	STK24
487	STK25
488	STK3
489	STK4
490	STRADB
491	STX4
492	STYXL1
493	SYVN1
494	TAF9
495	TAF9B
496	TCF7L2
497	TERT
498	TFDP1
499	TFDP2
500	TFPT
501	TGFB1
502	TGFB2
503	TGFBR1
504	THBS1
505	TICAM1
506	TICAM2
507	TIMM50
508	TIMP3
509	TLR3
510	TLR4
511	TM2D1
512	TMBIM1
513	TMBIM6
514	TMC8
515	TMEM102
516	TMEM109
517	TMEM117
518	TMEM14A
519	TMEM161A
520	TNF
521	TNFAIP3
522	TNFRSF10A
523	TNFRSF10B
524	TNFRSF10C
525	TNFRSF12A
526	TNFRSF1A
527	TNFRSF1B
528	TNFRSF25
529	TNFSF10
530	TNFSF12
531	TOPORS
532	TP53
533	TP53BP2
534	TP63
535	TP73
536	TPD52L1
537	TPT1
538	TRADD
539	TRAF1
540	TRAF2
541	TRAF7
542	TRAP1
543	TRIAP1
544	TRIB3
545	TRIM32
546	TRIM39
547	TXNDC12
548	TYROBP
549	UACA
550	UBB
551	UBE2K
552	UBE4B
553	UBQLN1
554	UMOD
555	UNC5B
556	URI1
557	USP28
558	USP47
559	VDAC2
560	VNN1
561	WDR35
562	WNT4
563	WWOX
564	XBP1
565	YAP1
566	YBX3
567	YWHAB
568	YWHAE
569	YWHAG
570	YWHAH
571	YWHAQ
572	YWHAZ
573	ZC3HC1
574	ZDHHC3
575	ZMYND11
576	ZNF205
577	ZNF385A
578	ZNF385B
579	ZNF622
580	ZSWIM2

## Sheet: Supplementary Table 2
Supplementary Table 2. PCD-related differentially expressed genes between GC and normal tissues
	logFC	AveExpr	t	P.Value	adj.P.Val	B
MTDH	2.35449	5.54217	38.1821	1.03e-154	1.18e-151	343.25
TXNDC12	1.4204	5.02576	37.3783	4.01e-151	2.31e-148	335.001
BID	2.20989	4.40963	33.7353	2.04e-134	7.83e-132	296.614
MELK	2.76122	2.64859	32.9699	8.07e-131	2.32e-128	288.347
CISD2	1.59507	4.12679	32.9217	1.36e-130	3.14e-128	287.824
BRCA2	1.81689	1.686	32.4437	2.49e-128	4.78e-126	282.625
INHBA	2.98599	2.47876	32.3719	5.46e-128	8.98e-126	281.843
GSK3B	1.63241	3.86615	32.2103	3.2e-127	4.6e-125	280.078
PDIA3	1.78937	8.14184	31.7872	3.32e-125	4.25e-123	275.444
TFDP1	1.79406	5.45063	31.3272	5.28e-123	6.08e-121	270.384
PPIA	1.56808	10.1896	31.1356	4.39e-122	4.6e-120	268.27
YWHAB	1.67124	6.93622	31.0087	1.79e-121	1.72e-119	266.867
DDIAS	1.84248	1.53107	30.4791	6.42e-119	5.68e-117	260.997
CTSC	2.30406	6.07655	30.2157	1.21e-117	9.93e-116	258.067
HSBP1	1.64504	6.16372	30.0827	5.33e-117	4.09e-115	256.585
BRCA1	1.84298	2.44779	29.1089	2.95e-112	2.12e-110	245.682
TREM2	2.56731	2.22195	29.0948	3.46e-112	2.34e-110	245.524
YWHAZ	1.83979	8.14929	29.0293	7.24e-112	4.63e-110	244.787
TMEM106B	1.86762	4.20341	28.9606	1.57e-111	9.51e-110	244.015
AP1S3	2.2346	2.75499	28.7223	2.31e-110	1.33e-108	241.33
LYN	2.24047	4.06844	28.5865	1.07e-109	5.87e-108	239.798
EIF2AK2	1.94456	3.61822	28.5751	1.22e-109	6.38e-108	239.67
PYCARD	2.2386	5.07925	28.462	4.38e-109	2.19e-107	238.393
LAMP3	2.43445	1.99265	28.2069	7.88e-108	3.78e-106	235.508
GPER1	-2.64233	2.21807	-28.1477	1.54e-107	7.1e-106	234.838
TRIM14	2.02293	3.71005	28.0436	5.02e-107	2.22e-105	233.659
MET	2.59302	3.57179	27.8155	6.71e-106	2.86e-104	231.072
RIPK2	1.58215	3.4013	27.7695	1.13e-105	4.65e-104	230.55
PGAM5	1.63574	4.30222	27.6396	4.95e-105	1.97e-103	229.076
E2F1	1.87616	2.72349	27.626	5.79e-105	2.22e-103	228.921
RB1	1.73687	4.04892	27.6102	6.93e-105	2.57e-103	228.741
STK4	1.47676	3.43368	27.4409	4.76e-104	1.71e-102	226.817
TNFRSF10A	1.67449	2.48458	27.3039	2.27e-103	7.92e-102	225.258
CASP2	1.3286	3.49006	27.0848	2.77e-102	9.36e-101	222.762
RAB8A	1.56453	5.14819	26.9325	1.58e-101	5.18e-100	221.025
PAFAH1B2	1.19689	4.50212	26.915	1.93e-101	6.16e-100	220.824
USP10	1.24987	4.9782	26.8788	2.91e-101	9.06e-100	220.411
CASP8	1.46594	4.02444	26.6633	3.43e-100	1.04e-98	217.951
ATP13A2	1.41419	4.81124	26.6489	4.04e-100	1.19e-98	217.786
CTSA	1.73691	7.07319	26.5832	8.58e-100	2.47e-98	217.035
CSNK2A1	1.36959	5.26305	26.549	1.27e-99	3.56e-98	216.644
PAK2	1.45033	4.30415	26.538	1.44e-99	3.94e-98	216.518
PIK3CB	1.47545	3.96053	26.342	1.36e-98	3.64e-97	214.275
PSEN1	1.22078	4.58366	26.2801	2.77e-98	7.24e-97	213.567
MSH2	1.50235	3.02694	26.1872	8.04e-98	2.06e-96	212.502
NMT1	1.73944	6.09968	26.1528	1.19e-97	2.98e-96	212.108
SLC35F6	1.40208	4.06793	25.8205	5.42e-96	1.33e-94	208.299
FIGNL1	1.49281	2.3824	25.7211	1.7e-95	4.08e-94	207.157
PTRH2	1.26023	4.16581	25.6619	3.36e-95	7.89e-94	206.478
MYH14	2.73491	5.33956	25.5085	1.96e-94	4.52e-93	204.716
SCAF11	1.27542	4.84832	25.2714	3.01e-93	6.8e-92	201.99
MIF	1.74941	8.59548	25.155	1.15e-92	2.55e-91	200.652
SGPL1	1.46082	3.79256	25.1339	1.47e-92	3.19e-91	200.409
ACTN4	1.86753	8.13883	24.9684	9.9e-92	2.11e-90	198.503
MMP9	2.99588	2.85623	24.7192	1.75e-90	3.67e-89	195.634
PARP1	1.3606	5.35302	24.7146	1.85e-90	3.8e-89	195.581
GGCT	1.47258	5.18356	24.6906	2.44e-90	4.93e-89	195.305
PSME3	1.29499	5.71093	24.6774	2.84e-90	5.64e-89	195.152
UBE2K	1.31057	5.37843	24.5798	8.77e-90	1.71e-88	194.028
RAB7A	1.24958	7.08962	24.5378	1.43e-89	2.73e-88	193.543
SKIL	1.83996	3.84642	24.5189	1.77e-89	3.34e-88	193.325
RTKN2	1.44421	1.23465	24.0446	4.25e-87	7.89e-86	187.855
CD2AP	1.67935	4.25363	24.0306	5e-87	9.13e-86	187.694
CEACAM6	5.32729	4.52086	23.9637	1.08e-86	1.95e-85	186.922
OTUB1	1.06825	6.13695	23.9245	1.7e-86	3.02e-85	186.469
PRELID1	1.26327	7.06113	23.8267	5.28e-86	9.21e-85	185.34
TIGAR	1.26045	2.58372	23.6791	2.91e-85	5e-84	183.637
FXN	1.09668	3.6489	23.6088	6.57e-85	1.11e-83	182.824
STK24	1.38863	6.35297	23.5943	7.76e-85	1.29e-83	182.657
PDX1	2.29824	1.91653	23.5893	8.22e-85	1.35e-83	182.6
IFI6	2.9906	6.94105	23.4951	2.45e-84	3.97e-83	181.512
CLTC	1.2932	6.60994	23.389	8.34e-84	1.33e-82	180.287
TPP1	1.33526	6.23698	23.3417	1.44e-83	2.27e-82	179.741
SLC39A8	1.7514	2.53351	23.3289	1.67e-83	2.6e-82	179.593
BCLAF1	1.18443	5.47934	23.3219	1.81e-83	2.78e-82	179.512
GPR137B	1.42362	3.37307	23.1696	1.06e-82	1.6e-81	177.753
TMBIM6	1.12924	8.65513	23.1317	1.64e-82	2.45e-81	177.316
NBN	1.55664	3.86383	23.0208	5.91e-82	8.72e-81	176.034
SPATA2	1.2435	3.04622	22.9409	1.49e-81	2.17e-80	175.111
FADD	1.2214	3.6596	22.8571	3.93e-81	5.65e-80	174.144
IFNAR2	1.35619	3.72043	22.8518	4.18e-81	5.93e-80	174.083
GBA	1.21026	4.99203	22.7794	9.65e-81	1.36e-79	173.247
IKBKE	1.49556	2.76213	22.7725	1.05e-80	1.45e-79	173.167
ZNF385B	-1.88169	1.56204	-22.7443	1.45e-80	1.99e-79	172.841
TRAF2	1.1308	3.39537	22.6449	4.58e-80	6.2e-79	171.694
CDC42	1.14694	6.95321	22.5545	1.3e-79	1.72e-78	170.65
GAPDH	1.64687	10.8351	22.5222	1.89e-79	2.48e-78	170.277
VPS35	1.21472	5.15512	22.4805	3.06e-79	3.96e-78	169.796
APAF1	1.09904	2.66778	22.3934	8.39e-79	1.07e-77	168.79
BCL2L12	1.29232	4.11179	22.3171	2.03e-78	2.57e-77	167.91
HIF1A	1.65173	5.59796	22.3014	2.43e-78	3.05e-77	167.727
PPP3R1	1.00126	4.29657	22.3004	2.46e-78	3.05e-77	167.716
DYRK2	1.41454	3.41039	22.2398	4.96e-78	6.07e-77	167.017
CTSB	1.91078	8.35139	21.8908	2.81e-76	3.36e-75	162.99
LIPA	1.63708	4.78688	21.7652	1.2e-75	1.42e-74	161.542
NAGA	1.18066	4.13935	21.5145	2.17e-74	2.54e-73	158.652
PLAUR	2.30231	5.09248	21.4317	5.63e-74	6.55e-73	157.699
ATP6V1C1	1.20698	4.14066	21.3978	8.33e-74	9.59e-73	157.308
HMGB1	1.11953	7.82963	21.2972	2.66e-73	3.03e-72	156.15
PPT1	1.39926	5.41323	21.228	5.91e-73	6.67e-72	155.353
CD164	1.11564	7.13492	21.1842	9.78e-73	1.09e-71	154.849
LAPTM4B	1.96519	5.71825	21.1731	1.11e-72	1.23e-71	154.721
CRIP1	2.40072	7.03802	21.138	1.67e-72	1.83e-71	154.317
GSK3A	1.00131	5.686	21.1223	2e-72	2.17e-71	154.136
LAMP2	1.05719	5.75458	21.103	2.5e-72	2.69e-71	153.915
SAT2	-1.12479	5.37902	-21.0857	3.05e-72	3.25e-71	153.715
PIK3R2	1.18154	4.60597	21.0724	3.55e-72	3.75e-71	153.562
GM2A	1.48837	3.97857	21.0629	3.96e-72	4.15e-71	153.454
SST	-4.37193	3.27725	-21.0604	4.08e-72	4.23e-71	153.425
YWHAE	1.02114	7.77467	21.0557	4.31e-72	4.43e-71	153.37
PMAIP1	1.73418	2.10653	21.0225	6.31e-72	6.43e-71	152.989
ZMPSTE24	1.04518	4.37808	20.8547	4.36e-71	4.4e-70	151.06
TIRAP	1.0697	2.91163	20.8322	5.65e-71	5.66e-70	150.802
ARMC10	1.08577	4.61736	20.7441	1.56e-70	1.55e-69	149.789
E2F2	1.33888	1.39894	20.5967	8.5e-70	8.29e-69	148.097
TP53	1.7074	4.6128	20.4373	5.31e-69	5.09e-68	146.269
VAMP7	1.03986	4.10401	20.4179	6.64e-69	6.31e-68	146.046
ATG5	1.10846	3.97389	20.3596	1.3e-68	1.22e-67	145.378
XIAP	1.11791	3.52681	20.2652	3.83e-68	3.56e-67	144.296
KRT18	2.97521	8.29952	20.1432	1.55e-67	1.42e-66	142.899
PAWR	1.15862	4.18825	20.0782	3.27e-67	2.97e-66	142.156
CTSS	2.1685	5.72636	20.0572	4.16e-67	3.74e-66	141.916
BAK1	1.26063	4.38496	19.9547	1.35e-66	1.2e-65	140.743
UBQLN2	1.18319	3.92026	19.9011	2.49e-66	2.21e-65	140.132
YWHAH	1.21856	6.54225	19.8904	2.82e-66	2.48e-65	140.009
CTSD	1.34523	8.71691	19.8864	2.95e-66	2.57e-65	139.964
SYK	1.58075	3.36297	19.8574	4.11e-66	3.55e-65	139.633
VDAC1	1.02161	7.11146	19.8268	5.83e-66	5.01e-65	139.282
AP3M1	1.11305	4.22791	19.8101	7.06e-66	6.02e-65	139.092
GLB1	1.0202	4.99852	19.8072	7.3e-66	6.14e-65	139.058
TMEM102	1.32305	2.68119	19.7588	1.27e-65	1.06e-64	138.506
SNX5	1.0358	5.89855	19.7439	1.51e-65	1.25e-64	138.337
ASAH1	1.06835	5.9718	19.6983	2.54e-65	2.09e-64	137.816
RAC2	1.83834	4.72782	19.6844	2.97e-65	2.43e-64	137.657
TYROBP	2.07137	6.19247	19.6765	3.26e-65	2.64e-64	137.567
IQGAP1	1.21301	6.19853	19.6571	4.06e-65	3.27e-64	137.346
DLAT	1.08575	4.00178	19.6337	5.31e-65	4.24e-64	137.079
CD74	2.24997	10.0513	19.624	5.93e-65	4.71e-64	136.969
DNAJC10	1.14561	4.92031	19.6226	6.03e-65	4.75e-64	136.952
YWHAQ	1.08836	7.11533	19.602	7.63e-65	5.97e-64	136.718
NFATC4	-2.11384	3.48894	-19.5123	2.12e-64	1.63e-63	135.696
GSKIP	1.51478	4.2585	19.4305	5.41e-64	4.12e-63	134.764
MDM2	1.38256	5.00417	19.427	5.62e-64	4.24e-63	134.725
AATF	1.02291	4.935	19.4269	5.63e-64	4.24e-63	134.724
ITGA6	1.55087	5.39366	19.4057	7.17e-64	5.36e-63	134.482
ATP6V1A	1.03456	3.90574	19.3878	8.8e-64	6.53e-63	134.278
TCF7L2	1.13814	4.4519	19.3069	2.21e-63	1.62e-62	133.359
CEACAM5	4.87761	5.20891	19.244	4.53e-63	3.3e-62	132.644
KRT8	2.38834	9.28071	19.2308	5.26e-63	3.81e-62	132.494
CYCS	1.13005	6.40549	19.2271	5.49e-63	3.95e-62	132.452
IL7	1.23419	1.66108	19.1657	1.1e-62	7.9e-62	131.754
SPTLC2	1.105	3.66686	19.1327	1.61e-62	1.14e-61	131.379
HSP90AA1	1.30959	8.07744	19.114	1.99e-62	1.4e-61	131.168
SHISA5	1.02603	6.44915	19.111	2.06e-62	1.44e-61	131.134
CHGA	-4.00699	3.37011	-19.0505	4.1e-62	2.86e-61	130.447
EIF4G2	1.0772	7.93929	19.0312	5.1e-62	3.54e-61	130.228
MSH6	1.20784	3.83381	18.9491	1.3e-61	8.93e-61	129.298
TFRC	1.66596	4.90893	18.897	2.34e-61	1.6e-60	128.707
PERP	1.76967	5.4179	18.8802	2.84e-61	1.92e-60	128.517
BCL2A1	1.83808	2.34986	18.8513	3.93e-61	2.62e-60	128.19
ACSL4	1.25733	3.93575	18.8056	6.61e-61	4.32e-60	127.673
IL18	1.8781	4.03833	18.7822	8.61e-61	5.6e-60	127.408
LAPTM5	1.88526	5.65029	18.7697	9.92e-61	6.42e-60	127.268
TMEM150B	2.14987	2.32177	18.7591	1.12e-60	7.18e-60	127.148
MAP1LC3C	-1.16373	0.66131	-18.6675	3.16e-60	2e-59	126.112
FOXK1	1.18064	3.15913	18.666	3.21e-60	2.02e-59	126.095
PLAGL2	1.38195	3.35436	18.6262	5.04e-60	3.15e-59	125.646
EPHA2	1.96773	4.45224	18.581	8.41e-60	5.23e-59	125.136
BCL10	1.06094	3.33713	18.5092	1.9e-59	1.17e-58	124.325
YWHAG	1.16496	5.28178	18.4784	2.68e-59	1.64e-58	123.978
IFNAR1	1.00427	3.79907	18.4344	4.41e-59	2.69e-58	123.483
OPA1	1.16979	4.43198	18.4172	5.36e-59	3.25e-58	123.288
NCK1	1.1177	3.97484	18.3154	1.69e-58	1e-57	122.142
GLA	1.05458	4.2624	18.2523	3.44e-58	2e-57	121.433
SLC40A1	1.74729	5.37442	18.2519	3.46e-58	2e-57	121.429
HMGB2	1.34726	6.08751	18.2495	3.55e-58	2.04e-57	121.402
BIK	1.86591	3.52286	18.2387	4.01e-58	2.3e-57	121.281
HYOU1	1.10917	5.69341	18.1793	7.84e-58	4.44e-57	120.613
TRAF7	1.14445	5.54978	18.1404	1.21e-57	6.85e-57	120.176
CTSF	-1.77289	4.08218	-18.0983	1.95e-57	1.09e-56	119.704
IFNGR2	1.09073	5.31948	18.0923	2.08e-57	1.16e-56	119.637
CYBB	1.71875	3.01369	17.9414	1.14e-56	6.23e-56	117.946
ACSL5	1.88483	4.94103	17.9215	1.42e-56	7.75e-56	117.723
SH3BP4	1.18026	4.62545	17.9201	1.44e-56	7.84e-56	117.707
AKR1C1	-2.56	4.93874	-17.7725	7.55e-56	4.03e-55	116.057
GZMB	1.98242	2.67294	17.7588	8.81e-56	4.67e-55	115.904
FANCD2	1.22387	2.49427	17.7482	9.91e-56	5.23e-55	115.786
STK3	1.00893	3.42095	17.736	1.14e-55	5.97e-55	115.649
PDLIM1	1.04325	7.29006	17.6168	4.31e-55	2.24e-54	114.32
LGMN	1.08837	6.04496	17.6072	4.8e-55	2.49e-54	114.213
LGALS3	1.38976	8.12369	17.6005	5.17e-55	2.67e-54	114.138
CD44	2.10791	6.6335	17.5991	5.25e-55	2.7e-54	114.124
BCL2L1	1.0609	5.9876	17.5761	6.79e-55	3.48e-54	113.867
BCL3	1.34835	6.2085	17.5221	1.24e-54	6.29e-54	113.267
CASP3	1.0578	4.0606	17.4748	2.1e-54	1.06e-53	112.74
RFFL	1.02316	3.74318	17.3659	7.07e-54	3.52e-53	111.53
KIT	-1.4306	2.31933	-17.3571	7.8e-54	3.87e-53	111.433
CHEK2	1.02274	2.8374	17.2876	1.69e-53	8.35e-53	110.661
CTSZ	1.24645	6.67178	17.269	2.08e-53	1.02e-52	110.455
GNS	1.16658	5.07204	17.2363	2.99e-53	1.46e-52	110.094
CTSV	1.88523	2.36811	17.2129	3.87e-53	1.89e-52	109.835
CBS	-1.93125	2.45181	-17.2091	4.04e-53	1.96e-52	109.792
CDKN2A	2.55728	2.92196	17.0905	1.51e-52	7.16e-52	108.481
ATP10B	2.34745	2.48768	17.0628	2.05e-52	9.66e-52	108.175
G6PD	1.22309	4.96758	16.9974	4.23e-52	1.99e-51	107.452
GRINA	1.14195	6.94417	16.8568	2e-51	9.17e-51	105.903
HIP1	1.06751	2.75544	16.7546	6.16e-51	2.79e-50	104.78
ENO1	1.19488	8.44753	16.7419	7.09e-51	3.2e-50	104.64
FUCA1	1.0487	4.84947	16.7062	1.05e-50	4.69e-50	104.248
ICAM1	1.73406	4.4014	16.7057	1.06e-50	4.69e-50	104.244
TNFSF10	1.42493	4.95109	16.7015	1.11e-50	4.9e-50	104.198
MYH9	1.13604	7.2701	16.6484	1.98e-50	8.68e-50	103.615
DPP4	1.99677	2.42969	16.6359	2.28e-50	9.92e-50	103.478
GPX4	1.02549	7.85415	16.5954	3.55e-50	1.53e-49	103.034
BCL2L2	-1.04635	4.23525	-16.5639	5.02e-50	2.13e-49	102.689
SRPX	-1.95577	3.26207	-16.3912	3.33e-49	1.39e-48	100.803
GCLM	1.10905	3.01414	16.3905	3.36e-49	1.4e-48	100.795
LY96	1.46312	3.27599	16.3894	3.4e-49	1.41e-48	100.782
AP1S1	1.08062	4.94441	16.3504	5.21e-49	2.13e-48	100.357
TGFB1	1.34458	4.85264	16.3313	6.42e-49	2.61e-48	100.149
AGT	2.05532	3.18734	16.2504	1.55e-48	6.29e-48	99.2694
TP73	1.07175	0.90972	16.2224	2.11e-48	8.51e-48	98.9644
TNFRSF12A	1.73708	5.39882	16.2149	2.29e-48	9.17e-48	98.8836
GNAI2	1.25549	6.90191	16.1607	4.13e-48	1.64e-47	98.2945
SH3RF1	1.1333	3.51254	16.0945	8.49e-48	3.36e-47	97.5758
PML	1.08139	5.3027	15.9216	5.55e-47	2.16e-46	95.7054
IFI27	1.82762	8.44002	15.9129	6.09e-47	2.36e-46	95.6115
CASP10	1.19228	3.19179	15.7579	3.26e-46	1.23e-45	93.941
SORL1	1.24482	2.86922	15.6436	1.12e-45	4.17e-45	92.713
PDK4	-2.41416	4.63237	-15.6271	1.33e-45	4.97e-45	92.536
IGF2R	1.02833	4.30677	15.5352	3.59e-45	1.33e-44	91.5511
SMAD3	1.05568	4.37035	15.364	2.25e-44	8.13e-44	89.7232
PRKDC	1.07541	4.96211	15.3365	3.01e-44	1.09e-43	89.4297
MT3	-1.25481	0.854117	-15.1819	1.57e-43	5.59e-43	87.7867
ITGB1	1.34194	7.30094	15.0466	6.6e-43	2.33e-42	86.3545
CDH1	2.25015	5.73208	15.0097	9.77e-43	3.42e-42	85.9646
NRBP2	-1.18903	3.94912	-14.9611	1.63e-42	5.67e-42	85.4515
ITGAV	1.12308	4.35103	14.8213	7.16e-42	2.46e-41	83.9809
NOTCH1	1.33837	3.65322	14.813	7.81e-42	2.68e-41	83.8937
GSTP1	1.11661	8.75412	14.7298	1.88e-41	6.35e-41	83.0203
AP1M2	1.94141	5.2838	14.6531	4.2e-41	1.41e-40	82.2178
CTSH	1.16735	7.28399	14.6485	4.41e-41	1.47e-40	82.1695
CD84	1.07788	1.63796	14.6063	6.86e-41	2.26e-40	81.7291
CHCHD10	1.01692	7.55513	14.5767	9.36e-41	3.07e-40	81.4203
FZD5	1.05834	3.57885	14.5732	9.71e-41	3.16e-40	81.3839
CD14	1.44867	4.6997	14.4493	3.55e-40	1.14e-39	80.0937
RNF186	1.89364	1.54529	14.2449	2.97e-39	9.4e-39	77.976
IRF1	1.34738	5.52845	14.2103	4.25e-39	1.34e-38	77.6196
SLC1A5	1.22207	5.63698	14.2002	4.72e-39	1.48e-38	77.5156
VNN1	2.16725	2.26085	14.1892	5.29e-39	1.66e-38	77.4019
LCK	1.36562	2.67401	14.1361	9.17e-39	2.84e-38	76.8549
TNFAIP3	1.19306	4.24279	14.1061	1.25e-38	3.86e-38	76.5463
AKR1C2	-2.31748	4.03294	-14.1009	1.32e-38	4.06e-38	76.4924
MMP1	2.53572	4.06171	14.0884	1.5e-38	4.58e-38	76.3646
GALC	1.01357	3.71626	13.9104	9.37e-38	2.85e-37	74.5406
ACTB	1.27383	11.6972	13.7724	3.85e-37	1.16e-36	73.1345
FGA	-1.97676	1.58263	-13.7646	4.17e-37	1.25e-36	73.0555
CD70	1.08239	0.982798	13.5149	5.28e-36	1.54e-35	70.5287
CHMP4C	1.32248	3.47142	13.4721	8.13e-36	2.36e-35	70.0978
BNIP3	-1.18405	3.40874	-13.2026	1.22e-34	3.46e-34	67.4007
CD3E	1.36446	3.48199	13.1936	1.34e-34	3.78e-34	67.311
CASP1	1.37543	4.26555	12.9774	1.15e-33	3.21e-33	65.1677
ERBB3	1.18966	5.92623	12.9635	1.32e-33	3.67e-33	65.031
SFN	2.19338	5.59228	12.8885	2.78e-33	7.67e-33	64.2916
CD24	2.27688	8.20589	12.8877	2.81e-33	7.71e-33	64.2837
CD5	1.14854	1.76873	12.784	7.81e-33	2.1e-32	63.2662
IL33	-1.43798	3.33427	-12.6661	2.48e-32	6.64e-32	62.1146
GPSM1	-1.03823	2.56667	-12.5111	1.13e-31	2.98e-31	60.6089
TPD52L1	-1.56261	3.875	-12.3695	4.46e-31	1.17e-30	59.2434
CREB3L1	1.68694	5.85053	12.3319	6.42e-31	1.67e-30	58.8818
LGALS9	1.29417	6.81591	12.3072	8.14e-31	2.1e-30	58.6446
COL2A1	-1.56844	1.05809	-12.1121	5.31e-30	1.33e-29	56.7817
CEBPB	1.05696	5.75618	12.0902	6.54e-30	1.64e-29	56.5732
ZNF385A	1.133	3.89397	12.0863	6.79e-30	1.7e-29	56.5361
NANOS3	1.12434	1.15663	11.8688	5.36e-29	1.31e-28	54.4821
SLC9A3R1	1.07321	6.15404	11.8628	5.68e-29	1.38e-28	54.426
EEF1A2	-1.78011	2.30334	-11.8551	6.11e-29	1.49e-28	54.3528
TRIB3	1.38504	2.93981	11.7566	1.55e-28	3.73e-28	53.4306
PTPRC	1.24078	3.41901	11.6144	5.86e-28	1.4e-27	52.1071
HSPB8	-1.95566	3.98185	-11.5546	1.02e-27	2.43e-27	51.5526
CD38	1.08014	1.75712	11.4867	1.92e-27	4.54e-27	50.9259
CRYAB	-1.89006	5.24213	-11.3748	5.41e-27	1.27e-26	49.898
MAP6	-1.12661	1.74651	-11.2624	1.52e-26	3.53e-26	48.871
TLR3	1.01408	2.0789	11.2418	1.84e-26	4.23e-26	48.6835
BCL2L14	1.28272	3.00709	11.0523	1.03e-25	2.35e-25	46.9689
SERPINE1	1.49097	4.07695	11.0048	1.59e-25	3.6e-25	46.5426
CA9	-2.53294	4.46945	-10.9871	1.87e-25	4.22e-25	46.3836
SFRP1	-1.67089	2.26032	-10.8665	5.52e-25	1.23e-24	45.3061
SQLE	1.05524	3.90235	10.7845	1.15e-24	2.54e-24	44.5774
NUPR1	-1.1644	5.64704	-10.6238	4.8e-24	1.03e-23	43.1601
NOX1	1.18122	0.788188	10.5582	8.57e-24	1.83e-23	42.5857
FGG	-1.22253	1.00405	-10.348	5.39e-23	1.13e-22	40.7612
CTSK	1.1091	4.96632	10.2814	9.62e-23	1.99e-22	40.1874
PIM2	1.00629	4.00949	10.2801	9.73e-23	2.01e-22	40.1764
HMOX1	1.12529	3.91108	10.2185	1.66e-22	3.4e-22	39.6488
CLU	-1.54013	8.28939	-10.0727	5.79e-22	1.17e-21	38.408
MAGEA3	1.7267	1.06594	9.97037	1.38e-21	2.78e-21	37.5441
FADS2	1.07746	3.76612	9.39322	1.68e-19	3.23e-19	32.7882
SYNPO2	-1.85385	4.23528	-9.14423	1.26e-18	2.34e-18	30.7989
GSDMB	1.08575	4.73736	8.98616	4.42e-18	8.1e-18	29.5563
MT1G	-1.6952	6.47382	-8.47058	2.38e-16	4.19e-16	25.6156
MIA	1.36343	3.01019	7.27115	1.28e-12	2.06e-12	17.1547
SFRP2	1.38039	4.39721	6.45316	2.46e-10	3.7e-10	11.9938

## Sheet: Supplementary Table 3
Supplementary Table 3. Top 50 marker genes of each cluster
p_val	avg_log2FC	pct.1	pct.2	p_val_adj	cluster	gene
0	3.72932	0.745	0.108	0	T_NKcells	CCL5
0	3.13188	0.75	0.062	0	T_NKcells	CD7
0	3.08938	0.608	0.051	0	T_NKcells	NKG7
0	3.02117	0.864	0.057	0	T_NKcells	CD3E
0	2.9294	0.537	0.024	0	T_NKcells	GZMA
0	2.726	0.527	0.15	0	T_NKcells	CCL4
0	2.63508	0.78	0.229	0	T_NKcells	CXCR4
0	2.61678	0.721	0.044	0	T_NKcells	CD3D
0	2.61122	0.901	0.265	0	T_NKcells	IL32
0	2.59036	0.568	0.09	0	T_NKcells	IL7R
0	2.57507	0.519	0.029	0	T_NKcells	CD8A
0	2.53245	0.401	0.02	0	T_NKcells	GZMB
0	2.30851	0.59	0.059	0	T_NKcells	CST7
0	2.2562	0.396	0.027	0	T_NKcells	KLRB1
0	2.24257	0.624	0.039	0	T_NKcells	CD2
0	2.22063	0.701	0.293	0	T_NKcells	CREM
0	2.16704	0.838	0.294	0	T_NKcells	PTPRC
0	2.09033	0.791	0.44	0	T_NKcells	TNFAIP3
0	2.08017	0.808	0.308	0	T_NKcells	PTPRCAP
0	2.07679	0.774	0.2	0	T_NKcells	CD52
0	1.98377	0.802	0.325	0	T_NKcells	CORO1A
0	1.95389	0.675	0.162	0	T_NKcells	HCST
0	1.94367	0.96	0.787	0	T_NKcells	BTG1
0	1.92644	0.633	0.155	0	T_NKcells	EVL
0	1.90893	0.256	0.015	0	T_NKcells	GZMK
0	1.9081	0.513	0.053	0	T_NKcells	TRBC2
0	1.8638	0.561	0.034	0	T_NKcells	LCK
0	1.79947	0.902	0.736	0	T_NKcells	SARAF
0	1.7938	0.359	0.019	0	T_NKcells	PRF1
0	1.77819	0.87	0.767	0	T_NKcells	ZFP36L2
0	1.7658	0.492	0.066	0	T_NKcells	SPOCK2
0	1.76571	0.862	0.478	0	T_NKcells	ARHGDIB
0	1.76432	0.619	0.112	0	T_NKcells	FYB1
0	1.75804	0.644	0.357	0	T_NKcells	ANXA1
0	1.75801	0.485	0.045	0	T_NKcells	SH2D2A
0	1.72899	0.486	0.025	0	T_NKcells	CD3G
0	1.72243	0.641	0.374	0	T_NKcells	RGCC
0	1.71984	0.622	0.27	0	T_NKcells	LEPROTL1
0	1.7096	0.56	0.15	0	T_NKcells	GNG2
0	1.68628	0.516	0.093	0	T_NKcells	FYN
0	1.66969	0.76	0.402	0	T_NKcells	RAC2
0	1.66711	0.753	0.272	0	T_NKcells	CD69
0	1.66195	0.573	0.335	0	T_NKcells	TUBA4A
0	1.65219	0.308	0.012	0	T_NKcells	GZMH
0	1.65187	0.675	0.349	0	T_NKcells	STK17B
0	1.64627	0.437	0.022	0	T_NKcells	CD247
0	1.63182	0.517	0.228	0	T_NKcells	CLEC2B
0	1.62952	0.478	0.087	0	T_NKcells	SYTL3
0	1.62058	0.943	0.582	0	T_NKcells	SRGN
0	1.60945	0.331	0.019	0	T_NKcells	TRBC1
0	6.82272	0.888	0.253	0	B_cells	IGHA1
0	6.74509	0.933	0.194	0	B_cells	JCHAIN
0	6.44922	0.301	0.085	0	B_cells	IGLV2-14
0	6.25099	0.401	0.121	0	B_cells	IGKV3-20
0	6.10362	0.704	0.171	0	B_cells	IGKC
0	6.01645	0.445	0.066	0	B_cells	IGLC2
0	5.96766	0.624	0.082	0	B_cells	IGHA2
0	5.88327	0.396	0.11	0	B_cells	IGKV1-5
0	5.87425	0.254	0.067	0	B_cells	IGLV1-40
0	5.8521	0.365	0.078	0	B_cells	IGKV4-1
0	5.81932	0.314	0.065	0	B_cells	IGKV3-11
0	5.74195	0.26	0.054	0	B_cells	IGKV3-15
0	5.69303	0.385	0.044	0	B_cells	IGLV3-1
0	5.35361	0.261	0.04	0	B_cells	IGHV3-23
0	5.08134	0.285	0.05	0	B_cells	IGHG1
0	5.00186	0.341	0.035	0	B_cells	IGLC3
0	4.87753	0.332	0.026	0	B_cells	IGLV6-57
0	3.61537	0.918	0.046	0	B_cells	MZB1
0	3.41129	0.688	0.016	0	B_cells	IGLL5
0	2.78161	0.845	0.041	0	B_cells	DERL3
0	2.40358	0.953	0.681	0	B_cells	SSR4
0	1.8323	0.795	0.057	0	B_cells	CD79A
0	1.77445	0.938	0.613	0	B_cells	HERPUD1
0	1.6686	0.896	0.437	0	B_cells	XBP1
0	1.55395	0.834	0.285	0	B_cells	SEC11C
0	1.50548	0.861	0.268	0	B_cells	FKBP11
0	1.46956	0.515	0.016	0	B_cells	JSRP1
0	1.34314	0.827	0.241	0	B_cells	PIM2
0	1.33209	0.666	0.007	0	B_cells	TNFRSF17
0	1.32084	0.652	0.037	0	B_cells	TXNDC5
0	1.29018	0.684	0.204	0	B_cells	DUSP5
0	1.22498	0.809	0.293	0	B_cells	UBE2J1
0	1.21097	0.927	0.608	0	B_cells	HSP90B1
0	1.10867	0.675	0.053	0	B_cells	POU2AF1
0	1.09781	0.874	0.371	0	B_cells	FKBP2
0	1.06287	0.754	0.251	0	B_cells	PRDX4
0	1.05074	0.945	0.856	0	B_cells	JUN
0	1.01693	0.477	0.106	0	B_cells	MIR155HG
0	0.967564	0.604	0.066	0	B_cells	EAF2
0	0.942032	0.566	0.073	0	B_cells	SDC1
0	0.937904	0.81	0.383	0	B_cells	SSR3
0	0.922567	0.367	0.022	0	B_cells	LINC01480
0	0.914741	0.51	0.235	0	B_cells	GLA
0	0.888301	0.313	0.012	0	B_cells	SPINK2
0	0.8705	0.687	0.207	0	B_cells	ANKRD28
0	0.819513	0.815	0.516	0	B_cells	SPCS1
0	0.811019	0.403	0.004	0	B_cells	LINC02362
0	0.795085	0.551	0.041	0	B_cells	SPAG4
0	0.792956	0.804	0.312	0	B_cells	TENT5C
0	0.788923	0.661	0.151	0	B_cells	TXNDC11
0	7.41882	0.38	0.206	0	Epithelial_PGA3	PGA3
0	7.07299	0.713	0.221	0	Epithelial_PGA3	PGC
0	6.09847	0.332	0.104	0	Epithelial_PGA3	LIPF
0	5.94612	0.588	0.192	0	Epithelial_PGA3	TFF1
0	5.28383	0.306	0.101	0	Epithelial_PGA3	GKN1
0	5.17211	0.533	0.116	0	Epithelial_PGA3	TFF2
0	4.97945	0.571	0.186	0	Epithelial_PGA3	MUC5AC
0	4.76669	0.854	0.102	0	Epithelial_PGA3	AGR2
0	4.07378	0.38	0.042	0	Epithelial_PGA3	MUC6
0	4.03766	0.676	0.065	0	Epithelial_PGA3	S100P
0	4.00159	0.281	0.041	0	Epithelial_PGA3	GKN2
0	3.85455	0.515	0.055	0	Epithelial_PGA3	REG1A
0	3.82267	0.554	0.067	0	Epithelial_PGA3	SPINK1
0	3.73922	0.91	0.131	0	Epithelial_PGA3	KRT8
0	3.60398	0.618	0.064	0	Epithelial_PGA3	PSCA
0	3.5836	0.76	0.194	0	Epithelial_PGA3	LYZ
0	3.4975	0.834	0.091	0	Epithelial_PGA3	KRT19
0	3.44539	0.924	0.133	0	Epithelial_PGA3	KRT18
0	3.41493	0.8	0.046	0	Epithelial_PGA3	ELF3
0	3.37209	0.888	0.267	0	Epithelial_PGA3	CYSTM1
0	3.32866	0.407	0.056	0	Epithelial_PGA3	PHGR1
0	3.03021	0.482	0.026	0	Epithelial_PGA3	LCN2
0	3.00226	0.632	0.065	0	Epithelial_PGA3	MT1G
0	2.96246	0.753	0.038	0	Epithelial_PGA3	MUC1
0	2.92391	0.389	0.073	0	Epithelial_PGA3	MUCL3
0	2.91413	0.759	0.043	0	Epithelial_PGA3	CLDN18
0	2.85041	0.662	0.09	0	Epithelial_PGA3	CA2
0	2.84925	0.567	0.032	0	Epithelial_PGA3	GPX2
0	2.83043	0.576	0.032	0	Epithelial_PGA3	PIGR
0	2.79332	0.726	0.037	0	Epithelial_PGA3	TSPAN8
0	2.70058	0.791	0.057	0	Epithelial_PGA3	CD24
0	2.67147	0.62	0.036	0	Epithelial_PGA3	LGALS4
0	2.64133	0.266	0.028	0	Epithelial_PGA3	TFF3
0	2.6258	0.688	0.036	0	Epithelial_PGA3	C19orf33
0	2.60036	0.462	0.029	0	Epithelial_PGA3	CLDN4
0	2.5039	0.886	0.755	0	Epithelial_PGA3	S100A6
0	2.49558	0.653	0.024	0	Epithelial_PGA3	CTSE
0	2.48191	0.648	0.026	0	Epithelial_PGA3	ANXA10
0	2.45028	0.492	0.018	0	Epithelial_PGA3	CAPN8
0	2.4416	0.347	0.016	0	Epithelial_PGA3	MSMB
0	2.38794	0.718	0.031	0	Epithelial_PGA3	FXYD3
0	2.33644	0.545	0.019	0	Epithelial_PGA3	SFN
0	2.31703	0.698	0.027	0	Epithelial_PGA3	VSIG2
0	2.31206	0.737	0.032	0	Epithelial_PGA3	SMIM22
0	2.1938	0.635	0.08	0	Epithelial_PGA3	NQO1
0	2.19055	0.413	0.021	0	Epithelial_PGA3	AKR1B10
0	2.14818	0.533	0.013	0	Epithelial_PGA3	CXCL17
0	2.13307	0.728	0.181	0	Epithelial_PGA3	MT1E
0	2.07646	0.416	0.016	0	Epithelial_PGA3	ADH1C
0	2.04698	0.608	0.183	0	Epithelial_PGA3	IFI27
0	5.83428	0.953	0.101	0	Fibroblast_COL1A1	COL1A1
0	5.35194	0.959	0.078	0	Fibroblast_COL1A1	COL1A2
0	5.29245	0.955	0.075	0	Fibroblast_COL1A1	COL3A1
0	5.19918	0.514	0.012	0	Fibroblast_COL1A1	CXCL14
0	5.15072	0.654	0.027	0	Fibroblast_COL1A1	POSTN
0	4.98722	0.926	0.034	0	Fibroblast_COL1A1	DCN
0	4.76243	0.77	0.021	0	Fibroblast_COL1A1	LUM
0	4.27183	0.953	0.118	0	Fibroblast_COL1A1	SPARC
0	4.06033	0.5	0.008	0	Fibroblast_COL1A1	APOD
0	4.0101	0.655	0.104	0	Fibroblast_COL1A1	MGP
0	3.92173	0.585	0.062	0	Fibroblast_COL1A1	CFD
0	3.81856	0.804	0.006	0	Fibroblast_COL1A1	MFAP4
0	3.7952	0.684	0.026	0	Fibroblast_COL1A1	IGFBP5
0	3.70588	0.887	0.042	0	Fibroblast_COL1A1	RARRES2
0	3.68101	0.633	0.054	0	Fibroblast_COL1A1	BGN
0	3.50575	0.893	0.023	0	Fibroblast_COL1A1	C1S
0	3.40243	0.952	0.075	0	Fibroblast_COL1A1	CALD1
0	3.36425	0.903	0.053	0	Fibroblast_COL1A1	COL6A2
0	3.34308	0.677	0.028	0	Fibroblast_COL1A1	PLAT
0	3.30951	0.76	0.079	0	Fibroblast_COL1A1	CTGF
0	3.28467	0.505	0.061	0	Fibroblast_COL1A1	IGFBP3
0	3.28295	0.768	0.011	0	Fibroblast_COL1A1	FBLN1
0	3.27412	0.671	0.023	0	Fibroblast_COL1A1	CCDC80
0	3.21277	0.523	0.031	0	Fibroblast_COL1A1	C3
0	3.18537	0.862	0.045	0	Fibroblast_COL1A1	COL6A1
0	3.17352	0.891	0.062	0	Fibroblast_COL1A1	SERPING1
0	3.11747	0.76	0.035	0	Fibroblast_COL1A1	SERPINF1
0	3.08901	0.951	0.423	0	Fibroblast_COL1A1	TIMP1
0	3.07595	0.805	0.023	0	Fibroblast_COL1A1	MMP2
0	3.06836	0.285	0.008	0	Fibroblast_COL1A1	SFRP2
0	2.97717	0.557	0.035	0	Fibroblast_COL1A1	CCL2
0	2.89885	0.718	0.033	0	Fibroblast_COL1A1	VCAN
0	2.85848	0.674	0.022	0	Fibroblast_COL1A1	EFEMP1
0	2.83169	0.684	0.063	0	Fibroblast_COL1A1	TAGLN
0	2.80429	0.889	0.129	0	Fibroblast_COL1A1	IGFBP7
0	2.78286	0.819	0.114	0	Fibroblast_COL1A1	TMEM176B
0	2.73168	0.815	0.107	0	Fibroblast_COL1A1	IGFBP4
0	2.71509	0.73	0.091	0	Fibroblast_COL1A1	CYR61
0	2.70745	0.45	0.002	0	Fibroblast_COL1A1	DPT
0	2.68111	0.596	0.02	0	Fibroblast_COL1A1	COL6A3
0	2.61601	0.792	0.104	0	Fibroblast_COL1A1	TMEM176A
0	2.55499	0.516	0.041	0	Fibroblast_COL1A1	FN1
0	2.52449	0.747	0.024	0	Fibroblast_COL1A1	PCOLCE
0	2.51986	0.773	0.083	0	Fibroblast_COL1A1	SPON2
0	2.51464	0.79	0.032	0	Fibroblast_COL1A1	C1R
0	2.51277	0.655	0.004	0	Fibroblast_COL1A1	PDGFRA
0	2.49691	0.85	0.089	0	Fibroblast_COL1A1	TPM2
0	2.45873	0.81	0.05	0	Fibroblast_COL1A1	NNMT
0	2.45104	0.691	0.104	0	Fibroblast_COL1A1	APOE
0	2.42199	0.966	0.317	0	Fibroblast_COL1A1	IFITM3
0	5.06339	0.909	0.013	0	Endothelial	PLVAP
0	4.1996	0.873	0.004	0	Endothelial	VWF
0	3.91547	0.92	0.069	0	Endothelial	SPARCL1
0	3.91032	0.904	0.076	0	Endothelial	HSPG2
0	3.88576	0.493	0.004	0	Endothelial	ACKR1
0	3.77834	0.879	0.04	0	Endothelial	RAMP2
0	3.52691	0.901	0.078	0	Endothelial	ENG
0	3.51002	0.954	0.134	0	Endothelial	IGFBP7
0	3.5073	0.883	0.018	0	Endothelial	EGFL7
0	3.48176	0.911	0.115	0	Endothelial	PECAM1
0	3.41986	0.926	0.104	0	Endothelial	CRIP2
0	3.30663	0.861	0.05	0	Endothelial	GNG11
0	3.23786	0.887	0.092	0	Endothelial	A2M
0	3.23183	0.272	0.022	0	Endothelial	FABP4
0	3.09115	0.785	0.004	0	Endothelial	RAMP3
0	3.09036	0.758	0.02	0	Endothelial	COL15A1
0	3.05803	0.984	0.323	0	Endothelial	IFITM3
0	3.05064	0.464	0.003	0	Endothelial	CCL14
0	3.0445	0.786	0.048	0	Endothelial	COL4A1
0	3.02517	0.576	0.159	0	Endothelial	CD320
0	2.97599	0.796	0.066	0	Endothelial	COL4A2
0	2.94175	0.618	0.019	0	Endothelial	AQP1
0	2.93463	0.781	0.134	0	Endothelial	SPRY1
0	2.92494	0.576	0.048	0	Endothelial	SERPINE1
0	2.89291	0.838	0.114	0	Endothelial	IGFBP4
0	2.84298	0.673	0.003	0	Endothelial	CLDN5
0	2.72416	0.814	0.126	0	Endothelial	TM4SF1
0	2.7214	0.55	0.072	0	Endothelial	SLC9A3R2
0	2.70094	0.646	0.299	0	Endothelial	FABP5
0	2.67019	0.853	0.135	0	Endothelial	NPDC1
0	2.65827	0.731	0.02	0	Endothelial	CALCRL
0	2.64796	0.916	0.461	0	Endothelial	FKBP1A
0	2.59653	0.905	0.212	0	Endothelial	IFI27
0	2.59031	0.705	0.079	0	Endothelial	PRSS23
0	2.58469	0.887	0.099	0	Endothelial	MGP
0	2.58217	0.732	0.087	0	Endothelial	CAV1
0	2.55076	0.724	0.224	0	Endothelial	GSN
0	2.49679	0.685	0.1	0	Endothelial	CYR61
0	2.46502	0.631	0.012	0	Endothelial	SLCO2A1
0	2.45102	0.806	0.127	0	Endothelial	EPAS1
0	2.42163	0.7	0.02	0	Endothelial	ESAM
0	2.40664	0.381	0.039	0	Endothelial	CXCL12
0	2.3855	0.698	0.005	0	Endothelial	ADGRL4
0	2.37951	0.81	0.183	0	Endothelial	TCF4
0	2.37087	0.687	0.058	0	Endothelial	HYAL2
0	2.35502	0.679	0.01	0	Endothelial	CD34
0	2.33967	0.782	0.081	0	Endothelial	CAVIN1
0	2.32948	0.658	0.032	0	Endothelial	VWA1
0	2.30738	0.716	0.026	0	Endothelial	CD93
0	2.29147	0.723	0.045	0	Endothelial	BCAM
0	4.63705	0.563	0.031	0	Myeloid	C1QC
0	4.59358	0.572	0.028	0	Myeloid	C1QB
0	4.27129	0.976	0.271	0	Myeloid	HLA-DRA
0	4.23532	0.574	0.054	0	Myeloid	CXCL8
0	4.19483	0.571	0.025	0	Myeloid	C1QA
0	4.06893	0.539	0.03	0	Myeloid	IL1B
0	3.99897	0.95	0.086	0	Myeloid	TYROBP
0	3.78947	0.928	0.343	0	Myeloid	HLA-DPA1
0	3.75653	0.326	0.013	0	Myeloid	S100A8
0	3.71017	0.491	0.11	0	Myeloid	APOE
0	3.70456	0.952	0.344	0	Myeloid	HLA-DRB1
0	3.70006	0.487	0.073	0	Myeloid	APOC1
0	3.63542	0.861	0.053	0	Myeloid	FCER1G
0	3.6103	0.918	0.274	0	Myeloid	HLA-DPB1
0	3.5157	0.819	0.309	0	Myeloid	CTSB
0	3.39774	0.988	0.788	0	Myeloid	CD74
0	3.37709	0.855	0.027	0	Myeloid	AIF1
0	3.34999	0.466	0.013	0	Myeloid	S100A9
0	3.26282	0.85	0.215	0	Myeloid	HLA-DQA1
0	3.2212	0.756	0.085	0	Myeloid	CD68
0	3.15925	0.46	0.047	0	Myeloid	G0S2
0	3.11034	0.713	0.112	0	Myeloid	HLA-DRB5
0	3.08748	0.698	0.127	0	Myeloid	PLAUR
0	3.06681	0.998	0.944	0	Myeloid	FTL
0	3.02859	0.789	0.373	0	Myeloid	SOD2
0	3.02213	0.698	0.012	0	Myeloid	MS4A6A
0	2.96131	0.834	0.187	0	Myeloid	HLA-DQB1
0	2.90472	0.873	0.568	0	Myeloid	PSAP
0	2.83256	0.491	0.107	0	Myeloid	CCL3
0	2.78613	0.626	0.078	0	Myeloid	BCL2A1
0	2.78125	0.559	0.107	0	Myeloid	CTSL
3.13e-242	2.73241	0.336	0.145	7.34e-238	Myeloid	SELENOP
0	2.67942	0.998	0.953	0	Myeloid	FTH1
0	2.61726	0.49	0.099	0	Myeloid	CXCL2
0	2.61568	0.639	0.01	0	Myeloid	MS4A7
0	2.60514	0.92	0.364	0	Myeloid	CST3
0	2.5944	0.385	0.047	0	Myeloid	CCL3L1
0	2.59426	0.58	0.019	0	Myeloid	CD14
0	2.58574	0.669	0.046	0	Myeloid	IFI30
0	2.55629	0.781	0.263	0	Myeloid	CTSS
0	2.53548	0.866	0.419	0	Myeloid	NPC2
0	2.46166	0.36	0.09	0	Myeloid	CXCL3
0	2.34156	0.76	0.055	0	Myeloid	SPI1
0	2.33187	0.78	0.22	0	Myeloid	HLA-DMA
0	2.32157	0.526	0.094	0	Myeloid	C15orf48
0	2.32007	0.57	0.261	0	Myeloid	CTSD
0	2.3131	0.773	0.427	0	Myeloid	TIMP1
0	2.30769	0.634	0.012	0	Myeloid	FCGR2A
0	2.30006	0.962	0.733	0	Myeloid	SAT1
0	2.28896	0.301	0.036	0	Myeloid	IL1RN
0	3.35322	0.888	0.221	0	Plasma_cells	CD83
0	3.2822	0.83	0.017	0	Plasma_cells	MS4A1
0	2.62281	0.994	0.297	0	Plasma_cells	HLA-DRA
0	2.54785	0.867	0.198	0	Plasma_cells	CD79A
0	2.50483	0.599	0.124	0	Plasma_cells	LY9
0	2.44453	0.928	0.237	0	Plasma_cells	HLA-DQA1
0	2.43979	1	0.795	0	Plasma_cells	CD74
0	2.40203	0.87	0.21	0	Plasma_cells	HLA-DQB1
0	2.39915	0.936	0.433	0	Plasma_cells	CD37
0	2.30279	0.623	0.02	0	Plasma_cells	BANK1
0	2.24817	0.984	0.366	0	Plasma_cells	HLA-DRB1
0	1.85113	0.464	0.057	0	Plasma_cells	CCR7
0	1.79809	0.489	0.05	0	Plasma_cells	CD19
0	1.77626	0.423	0.007	0	Plasma_cells	VPREB3
0	1.77544	0.83	0.435	0	Plasma_cells	CD69
0	1.76086	0.925	0.299	0	Plasma_cells	HLA-DPB1
0	1.7553	0.494	0.131	0	Plasma_cells	NFKBID
0	1.72275	0.494	0.1	0	Plasma_cells	IRF8
0	1.71279	0.903	0.444	0	Plasma_cells	LAPTM5
0	1.66927	0.384	0.013	0	Plasma_cells	RUBCNL
0	1.65627	0.749	0.351	0	Plasma_cells	REL
0	1.63192	0.593	0.23	0	Plasma_cells	MEF2C
0	1.625	0.936	0.365	0	Plasma_cells	HLA-DPA1
0	1.53048	0.657	0.246	0	Plasma_cells	HLA-DMA
0	1.52493	0.86	0.638	0	Plasma_cells	EZR
3.15e-301	1.50977	0.772	0.472	7.37e-297	Plasma_cells	CD55
7.89e-298	1.50229	0.542	0.223	1.85e-293	Plasma_cells	SNX2
0	1.49	0.508	0.124	0	Plasma_cells	FCMR
0	1.47988	0.496	0.148	0	Plasma_cells	LYN
0	1.4696	0.395	0.03	0	Plasma_cells	BLK
1.16e-279	1.45269	0.569	0.221	2.71e-275	Plasma_cells	GPR183
1.45e-257	1.44865	0.556	0.251	3.41e-253	Plasma_cells	NCF1
9.71e-248	1.38401	0.38	0.124	2.28e-243	Plasma_cells	CD40
1.3e-293	1.32875	0.386	0.112	3.05e-289	Plasma_cells	RALGPS2
8.26e-304	1.30194	0.396	0.112	1.94e-299	Plasma_cells	POU2F2
0	1.28076	0.557	0.152	0	Plasma_cells	LTB
5.16e-254	1.2723	0.657	0.33	1.21e-249	Plasma_cells	LIMD2
0	1.26164	0.282	0.005	0	Plasma_cells	CXCR5
3.27e-172	1.2616	0.648	0.459	7.67e-168	Plasma_cells	SYNGR2
1.74e-96	1.25873	0.434	0.268	4.07e-92	Plasma_cells	ALG13
0	1.24794	0.279	0.008	0	Plasma_cells	SPIB
0	1.24257	0.28	0.009	0	Plasma_cells	CD22
3.96e-184	1.23361	0.408	0.171	9.27e-180	Plasma_cells	SMIM14
4.61e-193	1.23096	0.79	0.59	1.08e-188	Plasma_cells	YPEL5
0	1.22341	0.976	0.846	0	Plasma_cells	BTG1
0	1.20784	0.891	0.415	0	Plasma_cells	CXCR4
0	1.20387	0.39	0.101	0	Plasma_cells	SWAP70
1.35e-179	1.20165	0.782	0.557	3.16e-175	Plasma_cells	NR4A2
2.68e-185	1.19957	0.654	0.365	6.28e-181	Plasma_cells	SLC2A3
1.5e-161	1.18904	0.596	0.348	3.53e-157	Plasma_cells	RHOH
0	6.73086	0.947	0.007	0	Mast_cells	TPSAB1
0	6.34248	0.968	0.007	0	Mast_cells	TPSB2
0	5.67419	0.859	0.003	0	Mast_cells	CPA3
0	4.88923	0.899	0.003	0	Mast_cells	TPSD1
3.07e-52	3.52971	0.58	0.488	7.19e-48	Mast_cells	MT2A
0	3.22186	0.743	0.001	0	Mast_cells	MS4A2
0	3.13245	0.749	0.016	0	Mast_cells	GATA2
0	3.10554	0.788	0.056	0	Mast_cells	LTC4S
0	3.04256	0.748	0.006	0	Mast_cells	HPGDS
0	3.0269	0.674	0.102	0	Mast_cells	HPGD
0	2.97766	0.723	0.003	0	Mast_cells	HDC
0	2.89752	0.713	0.009	0	Mast_cells	KIT
0	2.73206	0.661	0.04	0	Mast_cells	VWA5A
0	2.68852	0.729	0.012	0	Mast_cells	IL1RL1
0	2.64037	0.638	0.004	0	Mast_cells	SLC18A2
3.19e-189	2.598	0.61	0.298	7.47e-185	Mast_cells	AREG
0	2.59169	0.908	0.259	0	Mast_cells	ALOX5AP
0	2.56106	0.729	0.153	0	Mast_cells	CLU
0	2.53303	0.58	0.046	0	Mast_cells	PTGS2
0	2.3023	0.859	0.32	0	Mast_cells	GLUL
0	2.19286	0.621	0.187	0	Mast_cells	NSMCE1
0	2.04406	0.5	0.022	0	Mast_cells	RHEX
6.92e-282	2.00705	0.339	0.07	1.62e-277	Mast_cells	CSF1
2.98e-183	1.98948	0.698	0.465	6.99e-179	Mast_cells	NFKBIZ
0	1.98122	0.826	0.304	0	Mast_cells	CAPG
0	1.98003	0.759	0.248	0	Mast_cells	CD9
0	1.94758	0.984	0.773	0	Mast_cells	VIM
0	1.92327	0.625	0.116	0	Mast_cells	ACSL4
0	1.87387	0.449	0.014	0	Mast_cells	RGS13
0	1.84338	0.573	0.051	0	Mast_cells	CNRIP1
0	1.79428	0.475	0.019	0	Mast_cells	MAOB
0	1.76991	0.551	0.086	0	Mast_cells	ALOX5
0	1.76141	0.524	0.05	0	Mast_cells	PTGS1
0	1.71338	0.729	0.095	0	Mast_cells	FCER1G
0	1.69723	0.805	0.449	0	Mast_cells	LAPTM4A
0	1.68535	0.483	0.078	0	Mast_cells	GALC
0	1.67443	0.47	0.002	0	Mast_cells	AL157895.1
5.92e-305	1.6353	0.922	0.515	1.39e-300	Mast_cells	S100A4
2.18e-38	1.61817	0.562	0.423	5.11e-34	Mast_cells	TUBA1A
3.02e-196	1.61364	0.789	0.44	7.07e-192	Mast_cells	CD69
2.8e-251	1.58583	0.824	0.541	6.55e-247	Mast_cells	CD44
0	1.553	0.253	0.013	0	Mast_cells	IL17RB
2.04e-177	1.54358	0.79	0.454	4.77e-173	Mast_cells	ANXA1
3.96e-158	1.5371	0.558	0.265	9.27e-154	Mast_cells	SGK1
0	1.52533	0.646	0.222	0	Mast_cells	CD82
7.05e-286	1.39424	0.411	0.095	1.65e-281	Mast_cells	APOC1
3.09e-267	1.39237	0.511	0.157	7.23e-263	Mast_cells	TENT5A
0	1.36478	0.979	0.708	0	Mast_cells	SRGN
1.71e-117	1.36253	0.468	0.233	4e-113	Mast_cells	AC020916.1
2.78e-79	1.34856	0.705	0.596	6.51e-75	Mast_cells	LMNA
0	6.07057	0.896	0.032	0	Fibroblast_RGS5	RGS5
0	5.10329	0.943	0.088	0	Fibroblast_RGS5	ACTA2
0	4.92924	0.963	0.087	0	Fibroblast_RGS5	TAGLN
0	4.856	0.989	0.113	0	Fibroblast_RGS5	MYL9
0	4.22554	0.991	0.162	0	Fibroblast_RGS5	IGFBP7
0	4.05848	0.859	0.02	0	Fibroblast_RGS5	NDUFA4L2
0	3.84932	0.965	0.115	0	Fibroblast_RGS5	CALD1
0	3.83599	0.963	0.122	0	Fibroblast_RGS5	TPM2
0	3.60086	0.889	0.126	0	Fibroblast_RGS5	ADIRF
0	3.43825	0.874	0.112	0	Fibroblast_RGS5	COL18A1
0	3.39458	0.752	0.059	0	Fibroblast_RGS5	THY1
0	3.35865	0.904	0.077	0	Fibroblast_RGS5	BGN
0	3.27995	0.876	0.052	0	Fibroblast_RGS5	SOD3
0	3.26399	0.946	0.211	0	Fibroblast_RGS5	TPM1
0	3.22168	0.772	0.022	0	Fibroblast_RGS5	FRZB
0	3.07128	0.952	0.156	0	Fibroblast_RGS5	SPARC
0	3.03708	0.787	0.073	0	Fibroblast_RGS5	COL4A1
0	2.91692	0.88	0.079	0	Fibroblast_RGS5	MFGE8
0	2.91568	0.839	0.09	0	Fibroblast_RGS5	COL4A2
0	2.80342	0.354	0.006	0	Fibroblast_RGS5	ACTG2
0	2.80193	0.846	0.037	0	Fibroblast_RGS5	PPP1R14A
0	2.80153	0.511	0.005	0	Fibroblast_RGS5	MYH11
0	2.80099	0.793	0.1	0	Fibroblast_RGS5	SPARCL1
0	2.72355	0.989	0.346	0	Fibroblast_RGS5	IFITM3
0	2.72016	0.831	0.044	0	Fibroblast_RGS5	MCAM
0	2.69873	0.724	0.041	0	Fibroblast_RGS5	CSRP2
0	2.68558	0.789	0.043	0	Fibroblast_RGS5	MYLK
0	2.67936	0.883	0.107	0	Fibroblast_RGS5	CAV1
1.82e-272	2.62536	0.933	0.436	4.27e-268	Fibroblast_RGS5	DSTN
0	2.61658	0.689	0.1	0	Fibroblast_RGS5	PRSS23
0	2.6079	0.806	0.019	0	Fibroblast_RGS5	NOTCH3
3.45e-282	2.52435	0.991	0.556	8.09e-278	Fibroblast_RGS5	LGALS1
3.26e-231	2.47814	0.87	0.351	7.63e-227	Fibroblast_RGS5	ID3
0	2.45483	0.696	0.004	0	Fibroblast_RGS5	COX4I2
1.05e-291	2.44674	0.802	0.241	2.47e-287	Fibroblast_RGS5	CSRP1
0	2.43921	0.839	0.1	0	Fibroblast_RGS5	CAVIN3
0	2.42924	0.787	0.088	0	Fibroblast_RGS5	TINAGL1
0	2.42673	0.891	0.139	0	Fibroblast_RGS5	IGFBP4
0	2.34942	0.846	0.092	0	Fibroblast_RGS5	COL6A2
0	2.33252	0.676	0.059	0	Fibroblast_RGS5	ADAMTS1
0	2.31831	0.793	0.062	0	Fibroblast_RGS5	LHFPL6
0	2.31808	0.756	0.052	0	Fibroblast_RGS5	MAP1B
0	2.28777	0.826	0.105	0	Fibroblast_RGS5	CAVIN1
4.23e-213	2.27697	0.937	0.447	9.92e-209	Fibroblast_RGS5	TIMP1
0	2.24048	0.643	0.02	0	Fibroblast_RGS5	WFDC1
0	2.23871	0.672	0.065	0	Fibroblast_RGS5	GPX3
0	2.23761	0.759	0.025	0	Fibroblast_RGS5	PDGFRB
0	2.23539	0.491	0.028	0	Fibroblast_RGS5	FABP4
0	2.23497	0.698	0.049	0	Fibroblast_RGS5	PLAC9
0	2.21005	0.717	0.12	0	Fibroblast_RGS5	CYR61
0	7.20213	0.357	0.011	0	Epithelial_GHRL	GHRL
0	5.9639	0.744	0.004	0	Epithelial_GHRL	CHGA
0	5.22272	0.607	0.004	0	Epithelial_GHRL	TTR
0	5.08609	0.615	0.032	0	Epithelial_GHRL	PCSK1N
0	4.262	0.815	0.056	0	Epithelial_GHRL	DEPP1
0	3.88624	0.651	0.079	0	Epithelial_GHRL	SERPINA1
0	3.63859	0.847	0.081	0	Epithelial_GHRL	CLDN4
0	3.63243	0.798	0.018	0	Epithelial_GHRL	SCG5
1.22e-215	3.32698	0.901	0.506	2.86e-211	Epithelial_GHRL	ATF3
0	3.00113	0.899	0.168	0	Epithelial_GHRL	MDK
0	2.75764	0.829	0.004	0	Epithelial_GHRL	MS4A8
0	2.75557	0.48	0.031	0	Epithelial_GHRL	EGR4
0	2.71307	0.661	0.002	0	Epithelial_GHRL	CHGB
0	2.66388	0.546	0.001	0	Epithelial_GHRL	CRYBA2
0	2.63864	0.266	0.01	0	Epithelial_GHRL	APOA1
2.52e-198	2.59512	0.927	0.532	5.9e-194	Epithelial_GHRL	RHOB
1.11e-165	2.57078	0.925	0.654	2.61e-161	Epithelial_GHRL	BTG2
0	2.50809	0.738	0.001	0	Epithelial_GHRL	HEPACAM2
0	2.4616	0.839	0.155	0	Epithelial_GHRL	IGFBP2
0	2.42831	0.901	0.111	0	Epithelial_GHRL	EPCAM
0	2.31135	0.706	0.047	0	Epithelial_GHRL	WFDC2
0	2.29695	0.903	0.144	0	Epithelial_GHRL	ELF3
3.05e-195	2.28856	0.944	0.542	7.15e-191	Epithelial_GHRL	EGR1
3.61e-186	2.26945	0.621	0.163	8.47e-182	Epithelial_GHRL	CLU
0	2.25503	0.784	0.098	0	Epithelial_GHRL	PHGR1
7.1e-248	2.25444	0.54	0.103	1.66e-243	Epithelial_GHRL	EGR3
0	2.22476	0.821	0.153	0	Epithelial_GHRL	CD24
0	2.22251	0.698	0.039	0	Epithelial_GHRL	CLDN3
1.36e-158	2.14319	0.387	0.076	3.19e-154	Epithelial_GHRL	ACSL1
0	2.14149	0.694	0.003	0	Epithelial_GHRL	SCGN
1.29e-168	2.10427	0.573	0.15	3.03e-164	Epithelial_GHRL	RASD1
0	2.07251	0.667	0.001	0	Epithelial_GHRL	SCG3
0	2.07202	0.667	0.089	0	Epithelial_GHRL	KCTD12
0	2.06268	0.589	0.043	0	Epithelial_GHRL	CPE
5.01e-182	2.05414	0.988	0.898	1.17e-177	Epithelial_GHRL	ACTG1
7.56e-133	2.05102	0.937	0.735	1.77e-128	Epithelial_GHRL	IER2
5.8e-129	2.00435	0.688	0.254	1.36e-124	Epithelial_GHRL	MT1E
0	1.99957	0.835	0.12	0	Epithelial_GHRL	FXYD3
4.96e-149	1.97777	0.315	0.053	1.16e-144	Epithelial_GHRL	REG4
3.17e-228	1.97182	0.903	0.367	7.42e-224	Epithelial_GHRL	MARCKSL1
2.01e-79	1.96661	0.688	0.352	4.71e-75	Epithelial_GHRL	MT1X
0	1.95315	0.675	0.112	0	Epithelial_GHRL	ALDH1A1
0	1.92318	0.538	0.001	0	Epithelial_GHRL	FEV
0	1.90955	0.71	0.051	0	Epithelial_GHRL	TM4SF5
0	1.8858	0.772	0.075	0	Epithelial_GHRL	KIAA1324
6.67e-144	1.86282	0.536	0.141	1.56e-139	Epithelial_GHRL	MT1G
0	1.85583	0.373	0.003	0	Epithelial_GHRL	GC
0	1.84174	0.897	0.244	0	Epithelial_GHRL	SPINT2
0	1.81956	0.929	0.233	0	Epithelial_GHRL	KRT8
1.15e-233	1.76942	0.764	0.219	2.68e-229	Epithelial_GHRL	C12orf75
